# Supplementary material for: Strategies to Improve School Meal Consumption: A Systematic Review
Source: Nutrients. 2021 Oct 7;13(10):3520. doi: 10.3390/nu13103520 (PMC8538164; doi:10.3390/nu13103520)
Supplement: Supplementary file 1 [file nutrients-13-03520-s001.zip]

Archive with 1 entries (1 files):
- nutrients-1388337-supplementary.pdf
